# Supplementary material for: Development and Evaluation of Cannabidiol Orodispersible Tablets Using a 23-Factorial Design
Source: Pharmaceutics. 2022 Jul 14;14(7):1467. doi: 10.3390/pharmaceutics14071467 (PMC9324952; doi:10.3390/pharmaceutics14071467)
Supplement: Supplementary file 1 [file pharmaceutics-14-01467-s001.zip]

Archive with 1 entries (1 files):
- pharmaceutics-1784040-supplementary.pdf
